# Supplementary material for: Release of Small RNA-containing Exosome-like Vesicles from the Human Filarial Parasite Brugia malayi
Source: PLoS Negl Trop Dis. 2015 Sep 24;9(9):e0004069. doi: 10.1371/journal.pntd.0004069 (PMC4581865; doi:10.1371/journal.pntd.0004069)
Supplement: S1 Table — (XLSX) [file pntd.0004069.s002.xlsx]

## Sheet: miRNA_Expression
#miRNA	read_count	precursor	L3-ELV	L3-Tissue	L3-ELV(normalized)	L3-Tissue(normalized)
bma-lin-4	224690	bma-lin-4	662	224028	275833	275275
bma-miR-71	191103	bma-mir-71	480	190623	200000	234229
bma-miR-1	98108	bma-mir-1	203	97905	84583.3	120306
bma-miR-92	81810	bma-mir-92	246	81564	102500	100222
bma-miR-50	51762	bma-mir-50	172	51590	71666.7	63391.5			Exosome	Tissue
bma-miR-279	42494	bma-mir-279	114	42380	47500	52074.6		Total reads	673957	3045286
bma-bantam	25371	bma-bantam	44	25327	18333.3	31120.7		Mapped reads*	11139	1519403
bma-miR-993	24931	bma-miR-993	82	24849	34166.7	30533.3
bma-miR-5364	20351	bma-mir-5364	56	20295	23333.3	24937.6
bma-miR-252	18291	bma-mir-252	40	18251	16666.7	22426		* minimum trimmed read length 15 (rRNA and tRNA subtracted)
bma-miR-2c	15270	bma-mir-2c	41	15229	17083.3	18712.7
bma-miR-34	14765	bma-mir-34	46	14719	19166.7	18086
bma-miR-9-5p	13784	bma-mir-9	46	13738	19166.7	16880.6
bma-miR-239	13351	bma-mir-239	42	13309	17500	16353.5
bma-miR-100c	13037	bma-mir-100c	25	13012	10416.7	15988.6
bma-miR-86	11946	bma-mir-86	24	11922	10000	14649.2
bma-miR-307	11081	bma-mir-307	38	11043	15833.3	13569.1
bma-miR-250	7770	bma-mir-250	23	7747	9583.33	9519.16
bma-miR-2a	7508	bma-mir-2a	21	7487	8750	9199.69
bma-miR-5360	5520	bma-mir-5360	12	5508	5000	6767.98
M:Bmal_v3_scaffold1254_36047	4717	Bmal_v3_scaffold1254_36047	9	4708	3750	5784.98
bma-miR-72	1708	bma-mir-72	2	1706	833.33	2096.26
bma-miR-5363	1331	bma-mir-5363	3	1328	1250	1631.79
bma-miR-87b	1315	bma-mir-87b	6	1309	2500	1608.44
bma-miR-100d	1264	bma-mir-100d	1	1263	416.67	1551.92
bma-miR-87a	1175	bma-mir-87a	2	1173	833.33	1441.33
bma-miR-750	1124	bma-mir-750	4	1120	1666.67	1376.21
bma-miR-5843	854	bma-mir-5843	3	851	1250	1045.67
bma-miR-5849	650	bma-mir-5849	2	648	833.33	796.23
bma-miR-281	568	bma-mir-281	1	567	416.67	696.7
bma-miR-7	551	bma-mir-7	4	547	1666.67	672.13
bma-miR-5861	443	bma-mir-5861	0	443	0	544.34
bma-let-7	429	bma-let-7	91	338	37916.7	415.32
bma-miR-49	311	bma-mir-49	0	311	0	382.14
M:Bmal_v3_scaffold4_4954	272	Bmal_v3_scaffold4_4954	4	268	1666.67	329.31
bma-miR-5862	248	bma-mir-5862	0	248	0	304.73
bma-miR-1822	238	bma-mir-1822	2	236	833.33	289.99
bma-miR-5866	238	bma-mir-5866	1	237	416.67	291.21
bma-miR-153	233	bma-mir-153	1	232	416.67	285.07
M:Bmal_v3_scaffold153_26557	200	Bmal_v3_scaffold153_26557	0	200	0	245.75
M:Bmal_v3_scaffold89_23182	186	Bmal_v3_scaffold89_23182	0	186	0	228.55
M:Bmal_v3_scaffold1087_35481	184	Bmal_v3_scaffold1087_35481	0	184	0	226.09
M:Bmal_v3_scaffold16_12521	184	Bmal_v3_scaffold16_12521	0	184	0	226.09
M:Bmal_v3_scaffold16_12522	184	Bmal_v3_scaffold16_12522	0	184	0	226.09
bma-miR-5882a	183	bma-mir-5882a-1	1	182	416.67	223.63
bma-miR-5882a	183	bma-mir-5882a-2	1	182	416.67	223.63
M:Bmal_v3_scaffold23_14714	174	Bmal_v3_scaffold23_14714	1	173	416.67	212.57
M:Bmal_v3_scaffold23_14953	174	Bmal_v3_scaffold23_14953	1	173	416.67	212.57
M:Bmal_v3_scaffold16_12512	144	Bmal_v3_scaffold16_12512	1	138	416.67	169.57
M:Bmal_v3_scaffold16_12657	144	Bmal_v3_scaffold16_12657	1	138	416.67	169.57
bma-miR-57	135	bma-mir-57	1	134	416.67	164.65
bma-miR-100a	119	bma-mir-100a	0	119	0	146.22
bma-miR-9-3p	110	bma-mir-9	1	109	416.67	133.93
bma-miR-5361	107	bma-mir-5361	0	107	0	131.48
M:Bmal_v3_scaffold435_33445	95	Bmal_v3_scaffold435_33445	0	2	0	2.46
bma-miR-124	93	bma-mir-124	6	87	2500	106.9
bma-miR-5864	84	bma-mir-5864	0	84	0	103.22
M:Bmal_v3_scaffold69_21473	82	Bmal_v3_scaffold69_21473	0	82	0	100.76
bma-miR-133	77	bma-mir-133	0	77	0	94.61
bma-miR-236	76	bma-mir-236-1	0	76	0	93.39
bma-miR-236	76	bma-mir-236-2	0	76	0	93.39
bma-miR-5838	52	bma-mir-5838-1	0	52	0	63.9
bma-miR-5838	52	bma-mir-5838-2	0	52	0	63.9
bma-miR-5842	50	bma-mir-5842	0	50	0	61.44
bma-miR-45	45	bma-mir-45	0	45	0	55.29
M:Bmal_v3_scaffold1_485	43	Bmal_v3_scaffold1_485	1	42	416.67	51.61
bma-miR-5366	42	bma-mir-5366	0	42	0	51.61
bma-miR-100b	33	bma-mir-100b	21	12	8750	14.75
bma-miR-2b	33	bma-mir-2b-1	1	32	416.67	39.32
bma-miR-2b	33	bma-mir-2b-2	1	32	416.67	39.32
M:Bmal_v3_scaffold1066_35460	31	Bmal_v3_scaffold1066_35460	1	30	416.67	36.86
bma-miR-1175	31	bma-mir-1175	0	31	0	38.09
bma-miR-5844	31	bma-mir-5844	0	31	0	38.09
M:Bmal_v3_scaffold3605_38668	27	Bmal_v3_scaffold3605_38668	8	19	3333.33	23.35
bma-miR-5853	26	bma-mir-5853	0	26	0	31.95
M:Bmal_v3_scaffold7_7603	20	Bmal_v3_scaffold7_7603	0	20	0	24.58
M:Bmal_v3_scaffold8252_40535	20	Bmal_v3_scaffold8252_40535	0	20	0	24.58
bma-miR-2d	19	bma-mir-2d	0	19	0	23.35
bma-miR-5879a	17	bma-mir-5879a	0	17	0	20.89
M:Bmal_v3_scaffold1_1688	15	Bmal_v3_scaffold1_1688	0	15	0	18.43
M:Bmal_v3_scaffold4_5637	13	Bmal_v3_scaffold4_5637	0	13	0	15.97
M:Bmal_v3_scaffold60_20578	13	Bmal_v3_scaffold60_20578	3	10	1250	12.29
bma-miR-5881b	13	bma-mir-5881b	0	13	0	15.97
M:Bmal_v3_scaffold7_7856	12	Bmal_v3_scaffold7_7856	0	12	0	14.75
M:Bmal_v3_scaffold1_255	11	Bmal_v3_scaffold1_255	0	11	0	13.52
bma-miR-5847	10	bma-mir-5847-1	0	10	0	12.29
bma-miR-5847	10	bma-mir-5847-2	0	10	0	12.29
M:Bmal_v3_scaffold267_30701	9	Bmal_v3_scaffold267_30701	0	9	0	11.06
M:Bmal_v3_scaffold126_25326	7	Bmal_v3_scaffold126_25326	0	7	0	8.6
M:Bmal_v3_scaffold391_32945	7	Bmal_v3_scaffold391_32945	0	7	0	8.6
bma-miR-5840	7	bma-mir-5840	0	7	0	8.6
bma-miR-5880a	7	bma-mir-5880a	0	7	0	8.6
M:Bmal_v3_scaffold153_26504	6	Bmal_v3_scaffold153_26504	0	6	0	7.37
bma-miR-228	6	bma-mir-228	0	6	0	7.37
bma-miR-5854	6	bma-mir-5854	0	6	0	7.37
M:Bmal_v3_scaffold11_10370	5	Bmal_v3_scaffold11_10370	0	5	0	6.14
M:Bmal_v3_scaffold6_6925	5	Bmal_v3_scaffold6_6925	0	5	0	6.14
M:Bmal_v3_scaffold73_21735	5	Bmal_v3_scaffold73_21735	0	5	0	6.14
M:Bmal_v3_scaffold73_21804	5	Bmal_v3_scaffold73_21804	0	5	0	6.14
M:Bmal_v3_scaffold1_2270	4	Bmal_v3_scaffold1_2270	0	4	0	4.92
bma-miR-5852	4	bma-mir-5852	0	4	0	4.92
bma-miR-5858	4	bma-mir-5858	0	4	0	4.92
bma-miR-5871	4	bma-mir-5871	0	4	0	4.92
bma-miR-5876	4	bma-mir-5876	0	4	0	4.92
bma-miR-60	4	bma-mir-60	0	4	0	4.92
M:Bmal_v3_scaffold153_26510	3	Bmal_v3_scaffold153_26510	0	3	0	3.69
M:Bmal_v3_scaffold153_26551	3	Bmal_v3_scaffold153_26551	0	3	0	3.69
bma-miR-5851	3	bma-mir-5851	0	1	0	1.23
bma-miR-5870	3	bma-mir-5870	0	3	0	3.69
M:Bmal_v3_scaffold13_11393	2	Bmal_v3_scaffold13_11393	0	2	0	2.46
M:Bmal_v3_scaffold4_5539	2	Bmal_v3_scaffold4_5539	0	0	0	0
M:Bmal_v3_scaffold5907_39587	2	Bmal_v3_scaffold5907_39587	0	2	0	2.46
bma-miR-5841	2	bma-mir-5841	0	2	0	2.46
bma-miR-5868	2	bma-mir-5868	0	2	0	2.46
M:Bmal_v3_scaffold1051_35417	1	Bmal_v3_scaffold1051_35417	0	1	0	1.23
M:Bmal_v3_scaffold12_10778	1	Bmal_v3_scaffold12_10778	0	1	0	1.23
M:Bmal_v3_scaffold1517_36710	1	Bmal_v3_scaffold1517_36710	0	1	0	1.23
M:Bmal_v3_scaffold1_2269	1	Bmal_v3_scaffold1_2269	0	1	0	1.23
M:Bmal_v3_scaffold7_7576	1	Bmal_v3_scaffold7_7576	0	1	0	1.23
M:Bmal_v3_scaffold99_23691	1	Bmal_v3_scaffold99_23691	0	1	0	1.23
bma-miR-234	1	bma-mir-234	0	1	0	1.23
bma-miR-5365b	1	bma-mir-5365b	0	1	0	1.23
bma-miR-5850	1	bma-mir-5850	0	1	0	1.23
bma-miR-5859	1	bma-mir-5859	0	1	0	1.23
bma-miR-5869	1	bma-mir-5869	0	1	0	1.23
bma-miR-5872	1	bma-mir-5872	0	1	0	1.23
bma-miR-5877	1	bma-mir-5877	0	1	0	1.23
bma-miR-5878	1	bma-mir-5878	0	1	0	1.23
bma-miR-5880b	1	bma-mir-5880b	0	1	0	1.23
bma-miR-5881a	1	bma-mir-5881a	0	1	0	1.23
bma-miR-84-5p	1	bma-mir-84-1	0	1	0	1.23
bma-miR-84-5p	1	bma-mir-84-2	0	1	0	1.23
M:Bmal_v3_scaffold10_9661	0	Bmal_v3_scaffold10_9661	0	0	0	0
M:Bmal_v3_scaffold1129_35566	0	Bmal_v3_scaffold1129_35566	0	0	0	0
M:Bmal_v3_scaffold1379_36374	0	Bmal_v3_scaffold1379_36374	0	0	0	0
M:Bmal_v3_scaffold164_26954	0	Bmal_v3_scaffold164_26954	0	0	0	0
M:Bmal_v3_scaffold178_27405	0	Bmal_v3_scaffold178_27405	0	0	0	0
M:Bmal_v3_scaffold1791_37250	0	Bmal_v3_scaffold1791_37250	0	0	0	0
M:Bmal_v3_scaffold18_13166	0	Bmal_v3_scaffold18_13166	0	0	0	0
M:Bmal_v3_scaffold196_28211	0	Bmal_v3_scaffold196_28211	0	0	0	0
M:Bmal_v3_scaffold196_28225	0	Bmal_v3_scaffold196_28225	0	0	0	0
M:Bmal_v3_scaffold199_28464	0	Bmal_v3_scaffold199_28464	0	0	0	0
M:Bmal_v3_scaffold1_1092	0	Bmal_v3_scaffold1_1092	0	0	0	0
M:Bmal_v3_scaffold1_1202	0	Bmal_v3_scaffold1_1202	0	0	0	0
M:Bmal_v3_scaffold1_1374	0	Bmal_v3_scaffold1_1374	0	0	0	0
M:Bmal_v3_scaffold1_1471	0	Bmal_v3_scaffold1_1471	0	0	0	0
M:Bmal_v3_scaffold1_1920	0	Bmal_v3_scaffold1_1920	0	0	0	0
M:Bmal_v3_scaffold214_29293	0	Bmal_v3_scaffold214_29293	0	0	0	0
M:Bmal_v3_scaffold218_29520	0	Bmal_v3_scaffold218_29520	0	0	0	0
M:Bmal_v3_scaffold2193_37770	0	Bmal_v3_scaffold2193_37770	0	0	0	0
M:Bmal_v3_scaffold23_14637	0	Bmal_v3_scaffold23_14637	0	0	0	0
M:Bmal_v3_scaffold27_15851	0	Bmal_v3_scaffold27_15851	0	0	0	0
M:Bmal_v3_scaffold294_31520	0	Bmal_v3_scaffold294_31520	0	0	0	0
M:Bmal_v3_scaffold29_16267	0	Bmal_v3_scaffold29_16267	0	0	0	0
M:Bmal_v3_scaffold29_16301	0	Bmal_v3_scaffold29_16301	0	0	0	0
M:Bmal_v3_scaffold2_2940	0	Bmal_v3_scaffold2_2940	0	0	0	0
M:Bmal_v3_scaffold36_17782	0	Bmal_v3_scaffold36_17782	0	0	0	0
M:Bmal_v3_scaffold39_18190	0	Bmal_v3_scaffold39_18190	0	0	0	0
M:Bmal_v3_scaffold3_3947	0	Bmal_v3_scaffold3_3947	0	0	0	0
M:Bmal_v3_scaffold3_4232	0	Bmal_v3_scaffold3_4232	0	0	0	0
M:Bmal_v3_scaffold3_4582	0	Bmal_v3_scaffold3_4582	0	0	0	0
M:Bmal_v3_scaffold412_33310	0	Bmal_v3_scaffold412_33310	0	0	0	0
M:Bmal_v3_scaffold53_19852	0	Bmal_v3_scaffold53_19852	0	0	0	0
M:Bmal_v3_scaffold60_20567	0	Bmal_v3_scaffold60_20567	0	0	0	0
M:Bmal_v3_scaffold6798_39905	0	Bmal_v3_scaffold6798_39905	0	0	0	0
M:Bmal_v3_scaffold67_21266	0	Bmal_v3_scaffold67_21266	0	0	0	0
M:Bmal_v3_scaffold67_21377	0	Bmal_v3_scaffold67_21377	0	0	0	0
M:Bmal_v3_scaffold6_6809	0	Bmal_v3_scaffold6_6809	0	0	0	0
M:Bmal_v3_scaffold7431_40144	0	Bmal_v3_scaffold7431_40144	0	0	0	0
M:Bmal_v3_scaffold84_22670	0	Bmal_v3_scaffold84_22670	0	0	0	0
M:Bmal_v3_scaffold86_22842	0	Bmal_v3_scaffold86_22842	0	0	0	0
M:Bmal_v3_scaffold8_8672	0	Bmal_v3_scaffold8_8672	0	0	0	0
M:Bmal_v3_scaffold98_23674	0	Bmal_v3_scaffold98_23674	0	0	0	0
M:Bmal_v3_scaffold98_23676	0	Bmal_v3_scaffold98_23676	0	0	0	0
bma-miR-232	0	bma-mir-232	0	0	0	0
bma-miR-232	0	bma-mir-232	0	0	0	0
bma-miR-268	0	bma-mir-268	0	0	0	0
bma-miR-283	0	bma-mir-283	0	0	0	0
bma-miR-36a	0	bma-mir-36a-1	0	0	0	0
bma-miR-36a	0	bma-mir-36a-2	0	0	0	0
bma-miR-36b	0	bma-mir-36b	0	0	0	0
bma-miR-36c	0	bma-mir-36c	0	0	0	0
bma-miR-5365a	0	bma-mir-5365a	0	0	0	0
bma-miR-5839	0	bma-mir-5839	0	0	0	0
bma-miR-5845	0	bma-mir-5845	0	0	0	0
bma-miR-5846	0	bma-mir-5846-1	0	0	0	0
bma-miR-5846	0	bma-mir-5846-2	0	0	0	0
bma-miR-5848	0	bma-mir-5848	0	0	0	0
bma-miR-5855	0	bma-mir-5855	0	0	0	0
bma-miR-5856a	0	bma-mir-5856a	0	0	0	0
bma-miR-5856b	0	bma-mir-5856b	0	0	0	0
bma-miR-5857	0	bma-mir-5857	0	0	0	0
bma-miR-5860	0	bma-mir-5860	0	0	0	0
bma-miR-5863	0	bma-mir-5863	0	0	0	0
bma-miR-5865	0	bma-mir-5865	0	0	0	0
bma-miR-5867	0	bma-mir-5867	0	0	0	0
bma-miR-5873	0	bma-mir-5873	0	0	0	0
bma-miR-5874	0	bma-mir-5874	0	0	0	0
bma-miR-5875	0	bma-mir-5875	0	0	0	0
bma-miR-5879b	0	bma-mir-5879b	0	0	0	0
bma-miR-5882b	0	bma-mir-5882b-1	0	0	0	0
bma-miR-5882b	0	bma-mir-5882b-2	0	0	0	0
bma-miR-5883	0	bma-mir-5883-1	0	0	0	0
bma-miR-5883	0	bma-mir-5883-2	0	0	0	0
bma-miR-84-3p	0	bma-mir-84-1	0	0	0	0
